# Supplementary material for: Mouse N2a Neuroblastoma Assay: Uncertainties and Comparison with Alternative Cell-Based Assays for Ciguatoxin Detection
Source: Mar Drugs. 2023 Nov 13;21(11):590. doi: 10.3390/md21110590 (PMC10672529; doi:10.3390/md21110590)
Supplement: Supplementary file 1 [file marinedrugs-21-00590-s001.zip]

Archive with 1 entries (1 files):
- marinedrugs-2684477-supplementary.pdf
